# Supplementary material for: Development of a Thermal Infrared Network for Volcanic and Environmental Monitoring: Hardware Design and Data Analysis Software Code
Source: Sensors (Basel). 2025 Jul 2;25(13):4141. doi: 10.3390/s25134141 (PMC12252109; doi:10.3390/s25134141)
Supplement: Supplementary file 1 [file sensors-25-04141-s001.zip]

Archive with 4 entries (4 files):
- Asira.zip
- Icaro_v.4.5.zip
- updateCFG.zip
- ASIRA User Guide v.1.pdf
